# Supplementary material for: Probing T-cell response by sequence-based probabilistic modeling
Source: PLoS Comput Biol. 2021 Sep 2;17(9):e1009297. doi: 10.1371/journal.pcbi.1009297 (PMC8476001; doi:10.1371/journal.pcbi.1009297)
Supplement: S1 Data — (XLSX) [file pcbi.1009297.s010.xlsx]

## Sheet: RBM_pat_1_WT
Dataset size (filtered by counts)	Correlation response score - fold change	Correlation to abundance (day 21)	Correlation response score (Pgen) - fold change	Correlation response score (Ppost) - fold change
9990	0.174021	0.109395	0.199003	0.209307
9990	0.174021	0.109395	0.199003	0.209307
9990	0.174021	0.109395	0.199003	0.209307
9990	0.174021	0.109395	0.199003	0.209307
9990	0.174021	0.109395	0.199003	0.209307
9990	0.174021	0.109395	0.199003	0.209307
9990	0.174021	0.109395	0.199003	0.209307
2571	0.408714	0.236041	0.417807	0.441092
2571	0.408714	0.236041	0.417807	0.441092
2571	0.408714	0.236041	0.417807	0.441092
2571	0.408714	0.236041	0.417807	0.441092
2571	0.408714	0.236041	0.417807	0.441092
836	0.565268	0.377195	0.609769	0.615881
836	0.565268	0.377195	0.609769	0.615881
507	0.619837	0.471011	0.679893	0.68233
507	0.619837	0.471011	0.679893	0.68233
390	0.653402	0.539378	0.738046	0.732691
325	0.679953	0.594059	0.764889	0.760773
282	0.703963	0.622784	0.778651	0.768658
227	0.743733	0.671331	0.789322	0.771214
200	0.733128	0.672734	0.778109	0.764223
154	0.742774	0.748624	0.783109	0.768975
139	0.752898	0.77944	0.788107	0.770008
110	0.696135	0.799236	0.772224	0.744836
91	0.684139	0.811779	0.732035	0.696274
78	0.668765	0.792729	0.687745	0.643044
66	0.676673	0.769214	0.660541	0.609884
52	0.657865	0.71586	0.56881	0.508425
41	0.376409	0.692855	0.484371	0.448136
34	0.320079	0.652117	0.411353	0.423705
28	0.252301	0.740145	0.314062	0.338856
24	0.232759	0.738128	0.269536	0.310853

## Sheet: RBM_pat_1_NA
Dataset size (filtered by counts)	Correlation response score - fold change	Correlation to abundance (day 21)	Correlation response score (Pgen) - fold change	Correlation response score (Ppost) - fold change
12407	0.15861	0.0890627	0.179527	0.192526
12407	0.15861	0.0890627	0.179527	0.192526
12407	0.15861	0.0890627	0.179527	0.192526
12407	0.15861	0.0890627	0.179527	0.192526
12407	0.15861	0.0890627	0.179527	0.192526
12407	0.15861	0.0890627	0.179527	0.192526
12407	0.15861	0.0890627	0.179527	0.192526
5230	0.354159	0.174662	0.32731	0.362411
5230	0.354159	0.174662	0.32731	0.362411
5230	0.354159	0.174662	0.32731	0.362411
5230	0.354159	0.174662	0.32731	0.362411
5230	0.354159	0.174662	0.32731	0.362411
1649	0.537127	0.303576	0.529419	0.565515
1649	0.537127	0.303576	0.529419	0.565515
1005	0.597146	0.407636	0.617567	0.649336
1005	0.597146	0.407636	0.617567	0.649336
760	0.629139	0.44731	0.660308	0.685976
633	0.646215	0.470801	0.684721	0.709081
554	0.667383	0.504549	0.703532	0.722946
436	0.688806	0.558963	0.734416	0.745828
354	0.699627	0.594652	0.75202	0.758545
296	0.717064	0.622986	0.773253	0.77654
254	0.719787	0.650313	0.785767	0.779186
210	0.745102	0.711728	0.798652	0.787213
177	0.773147	0.766267	0.807156	0.790833
153	0.757677	0.793853	0.80111	0.786384
126	0.753131	0.802912	0.797574	0.779017
108	0.757538	0.809693	0.775177	0.757964
95	0.755633	0.828209	0.762872	0.755538
80	0.752214	0.825321	0.733958	0.712665
72	0.695013	0.823726	0.703075	0.676566
64	0.677635	0.817408	0.666927	0.635505

## Sheet: RBM_pat_1_MUC16ID
Dataset size (filtered by counts)	Correlation response score - fold change	Correlation to abundance (day 21)	Correlation response score (Pgen) - fold change	Correlation response score (Ppost) - fold change
11855	0.178481	0.0964611	0.199774	0.220089
11855	0.178481	0.0964611	0.199774	0.220089
11855	0.178481	0.0964611	0.199774	0.220089
11855	0.178481	0.0964611	0.199774	0.220089
11855	0.178481	0.0964611	0.199774	0.220089
11855	0.178481	0.0964611	0.199774	0.220089
11855	0.178481	0.0964611	0.199774	0.220089
4672	0.373363	0.18109	0.357221	0.391945
4672	0.373363	0.18109	0.357221	0.391945
4672	0.373363	0.18109	0.357221	0.391945
4672	0.373363	0.18109	0.357221	0.391945
4672	0.373363	0.18109	0.357221	0.391945
1561	0.527526	0.287533	0.537085	0.56606
1561	0.527526	0.287533	0.537085	0.56606
976	0.586956	0.361308	0.613439	0.635357
976	0.586956	0.361308	0.613439	0.635357
728	0.613958	0.422009	0.657382	0.67316
590	0.634873	0.449091	0.690276	0.706074
496	0.646234	0.473387	0.712818	0.723231
411	0.670056	0.52391	0.740586	0.74535
345	0.683365	0.560061	0.753376	0.759785
288	0.709338	0.605163	0.774661	0.777759
245	0.72061	0.625925	0.772891	0.777982
206	0.747028	0.680312	0.781345	0.783414
175	0.774007	0.736047	0.783398	0.780632
151	0.782935	0.758762	0.783317	0.777259
128	0.784298	0.783935	0.775751	0.761682
110	0.774572	0.783515	0.75357	0.737096
98	0.762158	0.800102	0.732561	0.711785
86	0.751175	0.782591	0.691912	0.663566
73	0.679761	0.779189	0.639637	0.612575
61	0.671345	0.778815	0.600231	0.568874

## Sheet: RBM_pat_1_MUC16WT
Dataset size (filtered by counts)	Correlation response score - fold change	Correlation to abundance (day 21)	Correlation response score (Pgen) - fold change	Correlation response score (Ppost) - fold change
9658	0.19064	0.11103	0.217833	0.226608
9658	0.19064	0.11103	0.217833	0.226608
9658	0.19064	0.11103	0.217833	0.226608
9658	0.19064	0.11103	0.217833	0.226608
9658	0.19064	0.11103	0.217833	0.226608
9658	0.19064	0.11103	0.217833	0.226608
9658	0.19064	0.11103	0.217833	0.226608
2213	0.459816	0.282546	0.480649	0.499948
2213	0.459816	0.282546	0.480649	0.499948
2213	0.459816	0.282546	0.480649	0.499948
2213	0.459816	0.282546	0.480649	0.499948
2213	0.459816	0.282546	0.480649	0.499948
743	0.618273	0.440032	0.678649	0.677131
743	0.618273	0.440032	0.678649	0.677131
482	0.679762	0.516308	0.730212	0.730604
482	0.679762	0.516308	0.730212	0.730604
375	0.706601	0.577646	0.770238	0.763589
315	0.715074	0.612405	0.782776	0.774079
278	0.728583	0.669271	0.800135	0.787846
227	0.766553	0.714481	0.816171	0.801986
187	0.774738	0.736174	0.814596	0.805562
152	0.779262	0.756062	0.812376	0.796161
127	0.754866	0.779491	0.806926	0.776231
109	0.733371	0.833307	0.785068	0.746689
95	0.722423	0.83241	0.7668	0.728145
77	0.693332	0.818262	0.708849	0.654539
64	0.664998	0.797652	0.636372	0.592759
55	0.518378	0.789433	0.529754	0.492026
46	0.379012	0.743005	0.43956	0.407309
41	0.273469	0.702212	0.387941	0.342752
35	0.315625	0.710601	0.514799	0.465374
29	0.315416	0.718351	0.493468	0.443665

## Sheet: RBM_pat_1_CR
Dataset size (filtered by counts)	Correlation response score - fold change	Correlation to abundance (day 21)	Correlation response score (Pgen) - fold change	Correlation response score (Ppost) - fold change
11784	0.13827	0.077062	0.165699	0.178615
11784	0.13827	0.077062	0.165699	0.178615
11784	0.13827	0.077062	0.165699	0.178615
11784	0.13827	0.077062	0.165699	0.178615
11784	0.13827	0.077062	0.165699	0.178615
11784	0.13827	0.077062	0.165699	0.178615
11784	0.13827	0.077062	0.165699	0.178615
4616	0.332216	0.187034	0.336692	0.360114
4616	0.332216	0.187034	0.336692	0.360114
4616	0.332216	0.187034	0.336692	0.360114
4616	0.332216	0.187034	0.336692	0.360114
4616	0.332216	0.187034	0.336692	0.360114
1505	0.509976	0.298607	0.524517	0.551531
1505	0.509976	0.298607	0.524517	0.551531
981	0.571457	0.382207	0.608799	0.622538
981	0.571457	0.382207	0.608799	0.622538
745	0.602204	0.429789	0.655823	0.663113
614	0.622186	0.475938	0.686813	0.684343
536	0.635067	0.498336	0.701844	0.693538
426	0.664498	0.566537	0.741949	0.72994
354	0.678627	0.594328	0.762661	0.743715
304	0.687407	0.617617	0.773504	0.760985
274	0.68978	0.648677	0.778754	0.770088
232	0.705639	0.728686	0.794559	0.777746
198	0.737251	0.763065	0.795639	0.775925
164	0.731073	0.788753	0.793807	0.764857
144	0.742147	0.805102	0.793121	0.763375
121	0.712234	0.809517	0.766849	0.728008
101	0.703626	0.848341	0.735512	0.688112
83	0.679968	0.832135	0.683856	0.632673
71	0.586999	0.816551	0.635347	0.579922
56	0.546112	0.772862	0.496135	0.429196

## Sheet: RBM_pat_2_WT
Dataset size (filtered by counts)	Correlation response score - fold change	Correlation to abundance (day 21)	Correlation response score (Pgen) - fold change	Correlation response score (Ppost) - fold change
6424	0.148668	0.122555	0.172722	0.180649
6424	0.148668	0.122555	0.172722	0.180649
6424	0.148668	0.122555	0.172722	0.180649
6424	0.148668	0.122555	0.172722	0.180649
6424	0.148668	0.122555	0.172722	0.180649
6424	0.148668	0.122555	0.172722	0.180649
6424	0.148668	0.122555	0.172722	0.180649
2932	0.336046	0.207011	0.312265	0.341701
2932	0.336046	0.207011	0.312265	0.341701
2932	0.336046	0.207011	0.312265	0.341701
2932	0.336046	0.207011	0.312265	0.341701
2932	0.336046	0.207011	0.312265	0.341701
766	0.54952	0.385457	0.545947	0.575688
766	0.54952	0.385457	0.545947	0.575688
485	0.631266	0.482374	0.646851	0.657412
485	0.631266	0.482374	0.646851	0.657412
380	0.679812	0.536554	0.695039	0.693247
318	0.72823	0.591734	0.737792	0.734394
274	0.774094	0.653931	0.778718	0.765698
218	0.781425	0.715576	0.790626	0.773201
186	0.787816	0.731149	0.808841	0.792758
150	0.805105	0.760131	0.810849	0.797191
115	0.824598	0.79647	0.817931	0.798591
89	0.829723	0.81654	0.805211	0.792534
73	0.837886	0.830381	0.788417	0.772705
61	0.824952	0.818612	0.765225	0.743529
50	0.788097	0.802108	0.71786	0.694285
41	0.749217	0.770535	0.638169	0.601592
37	0.728342	0.752084	0.580817	0.560946
34	0.714214	0.721423	0.514495	0.490265
30	0.417648	0.709403	0.381573	0.348571
27	0.284571	0.793848	0.219182	0.173049

## Sheet: RBM_pat_2_NA
Dataset size (filtered by counts)	Correlation response score - fold change	Correlation to abundance (day 21)	Correlation response score (Pgen) - fold change	Correlation response score (Ppost) - fold change
4781	0.246409	0.182418	0.263789	0.281155
4781	0.246409	0.182418	0.263789	0.281155
4781	0.246409	0.182418	0.263789	0.281155
4781	0.246409	0.182418	0.263789	0.281155
4781	0.246409	0.182418	0.263789	0.281155
4781	0.246409	0.182418	0.263789	0.281155
4781	0.246409	0.182418	0.263789	0.281155
1162	0.563801	0.387549	0.532599	0.561901
1162	0.563801	0.387549	0.532599	0.561901
1162	0.563801	0.387549	0.532599	0.561901
1162	0.563801	0.387549	0.532599	0.561901
1162	0.563801	0.387549	0.532599	0.561901
436	0.711039	0.580842	0.714905	0.727545
436	0.711039	0.580842	0.714905	0.727545
303	0.750364	0.651877	0.764429	0.774332
303	0.750364	0.651877	0.764429	0.774332
247	0.788827	0.73211	0.804538	0.813601
224	0.812048	0.74746	0.816813	0.828346
201	0.826515	0.763668	0.827292	0.838818
165	0.840546	0.784608	0.83779	0.847499
139	0.840248	0.798859	0.846087	0.852051
115	0.825651	0.813366	0.842705	0.842579
102	0.822902	0.819153	0.834873	0.831761
87	0.814465	0.844351	0.81103	0.803382
78	0.767984	0.845992	0.782334	0.770916
61	0.685289	0.82184	0.689271	0.669827
55	0.607514	0.781654	0.609687	0.592619
48	0.455731	0.724525	0.4469	0.428106
45	0.36028	0.747561	0.328973	0.31229
42	0.305795	0.82334	0.253451	0.251691
40	0.277393	0.804708	0.208399	0.205275
32	0.105897	0.864275	0.00444512	0.0625535

## Sheet: RBM_pat_2_MUC16ID
Dataset size (filtered by counts)	Correlation response score - fold change	Correlation to abundance (day 21)	Correlation response score (Pgen) - fold change	Correlation response score (Ppost) - fold change
4799	0.242307	0.18919	0.260568	0.275717
4799	0.242307	0.18919	0.260568	0.275717
4799	0.242307	0.18919	0.260568	0.275717
4799	0.242307	0.18919	0.260568	0.275717
4799	0.242307	0.18919	0.260568	0.275717
4799	0.242307	0.18919	0.260568	0.275717
4799	0.242307	0.18919	0.260568	0.275717
1171	0.534897	0.38732	0.507878	0.537388
1171	0.534897	0.38732	0.507878	0.537388
1171	0.534897	0.38732	0.507878	0.537388
1171	0.534897	0.38732	0.507878	0.537388
1171	0.534897	0.38732	0.507878	0.537388
396	0.699915	0.597557	0.689821	0.711503
396	0.699915	0.597557	0.689821	0.711503
281	0.730634	0.659404	0.733181	0.736365
281	0.730634	0.659404	0.733181	0.736365
235	0.750438	0.708727	0.760053	0.750243
207	0.756979	0.742662	0.778332	0.765404
186	0.768434	0.763495	0.79212	0.778556
166	0.771406	0.787425	0.790466	0.778441
144	0.771812	0.802284	0.797172	0.786232
128	0.770157	0.831543	0.802459	0.790819
115	0.762664	0.838035	0.795149	0.780081
100	0.735747	0.827235	0.769941	0.754534
87	0.709224	0.826297	0.743238	0.721827
82	0.693773	0.815145	0.724172	0.700592
69	0.654977	0.810171	0.658723	0.629517
54	0.422293	0.767789	0.500251	0.464013
51	0.368242	0.777523	0.433707	0.409315
47	0.270566	0.762264	0.314215	0.287771
43	0.140418	0.702631	0.134009	0.115928
37	0.120343	0.726528	0.181069	0.15212

## Sheet: RBM_pat_2_MUC16WT
Dataset size (filtered by counts)	Correlation response score - fold change	Correlation to abundance (day 21)	Correlation response score (Pgen) - fold change	Correlation response score (Ppost) - fold change
6025	0.191602	0.130974	0.215314	0.226321
6025	0.191602	0.130974	0.215314	0.226321
6025	0.191602	0.130974	0.215314	0.226321
6025	0.191602	0.130974	0.215314	0.226321
6025	0.191602	0.130974	0.215314	0.226321
6025	0.191602	0.130974	0.215314	0.226321
6025	0.191602	0.130974	0.215314	0.226321
2519	0.396121	0.25139	0.375742	0.399404
2519	0.396121	0.25139	0.375742	0.399404
2519	0.396121	0.25139	0.375742	0.399404
2519	0.396121	0.25139	0.375742	0.399404
2519	0.396121	0.25139	0.375742	0.399404
812	0.580799	0.435904	0.586558	0.603877
812	0.580799	0.435904	0.586558	0.603877
572	0.636342	0.503805	0.649992	0.667953
572	0.636342	0.503805	0.649992	0.667953
465	0.661887	0.537372	0.678668	0.69232
404	0.685929	0.572244	0.708729	0.719372
363	0.702469	0.603176	0.734301	0.739984
314	0.721572	0.631285	0.758446	0.754073
265	0.745061	0.673186	0.77809	0.772171
223	0.776834	0.697808	0.806886	0.801571
192	0.782373	0.732023	0.817047	0.808304
164	0.782819	0.74586	0.822919	0.80523
143	0.774881	0.785979	0.8282	0.801702
128	0.769042	0.804047	0.825712	0.794085
115	0.76284	0.83159	0.830874	0.797311
97	0.77369	0.845272	0.828776	0.792528
85	0.750437	0.831075	0.804936	0.761426
75	0.733969	0.836712	0.78553	0.73189
64	0.696357	0.818226	0.751401	0.69301
56	0.648833	0.801833	0.705	0.649192

## Sheet: RBM_pat_2_CR
Dataset size (filtered by counts)	Correlation response score - fold change	Correlation to abundance (day 21)	Correlation response score (Pgen) - fold change	Correlation response score (Ppost) - fold change
4699	0.255391	0.169122	0.272702	0.28486
4699	0.255391	0.169122	0.272702	0.28486
4699	0.255391	0.169122	0.272702	0.28486
4699	0.255391	0.169122	0.272702	0.28486
4699	0.255391	0.169122	0.272702	0.28486
4699	0.255391	0.169122	0.272702	0.28486
4699	0.255391	0.169122	0.272702	0.28486
1079	0.575658	0.390514	0.556047	0.580467
1079	0.575658	0.390514	0.556047	0.580467
1079	0.575658	0.390514	0.556047	0.580467
1079	0.575658	0.390514	0.556047	0.580467
1079	0.575658	0.390514	0.556047	0.580467
449	0.717366	0.571289	0.721731	0.736672
449	0.717366	0.571289	0.721731	0.736672
333	0.763117	0.635534	0.777537	0.787276
333	0.763117	0.635534	0.777537	0.787276
276	0.780597	0.661776	0.78907	0.802623
238	0.78545	0.678982	0.797829	0.807108
206	0.797978	0.702274	0.817815	0.816848
172	0.798693	0.74945	0.824292	0.819361
143	0.795557	0.780243	0.82715	0.810978
120	0.799561	0.842852	0.82749	0.801125
108	0.795145	0.857559	0.826385	0.793524
90	0.773573	0.82735	0.792459	0.758849
81	0.761537	0.834109	0.777791	0.73533
69	0.673076	0.788545	0.716962	0.672436
62	0.616655	0.768776	0.666107	0.610816
54	0.554789	0.742161	0.60348	0.541083
46	0.443123	0.717093	0.523344	0.459471
38	0.321613	0.700428	0.382125	0.323105
34	0.324161	0.73692	0.384094	0.321176
28	0.268906	0.738057	0.294298	0.240288

[truncated: 83 more sheets: RBM_pat_3_NA, RBM_pat_3_CR, RBM_pat_4_WT, RBM_pat_4_NA, RBM_pat_4_CR, RBM_pat_5_NA, RBM_pat_5_CR, RBM_pat_6_NA1, RBM_pat_6_NA2, RBM_pat_6_CR1, RBM_pat_6_CR2, RBM_pat_7_NA, RBM_pat_7_CR, RBM_pat_3_NA_example_scores, SONIA_pat_1_WT, SONIA_pat_1_NA, SONIA_pat_1_MUC16ID, SONIA_pat_1_MUC16WT, SONIA_pat_1_CR, SONIA_pat_2_WT …]
