# Supplementary material for: Probing T-cell response by sequence-based probabilistic modeling
Source: PLoS Comput Biol. 2021 Sep 2;17(9):e1009297. doi: 10.1371/journal.pcbi.1009297 (PMC8476001; doi:10.1371/journal.pcbi.1009297)
Supplement: S2 Data — (XLSX) [file pcbi.1009297.s011.xlsx]

## Sheet: RBM_pat_1_WT
AUROC
0.852234

## Sheet: RBM_pat_1_NA
AUROC
0.735184

## Sheet: RBM_pat_1_MUC16ID
AUROC
0.81786

## Sheet: RBM_pat_1_MUC16WT
AUROC
0.840832

## Sheet: RBM_pat_1_CR
AUROC
0.744773

## Sheet: RBM_pat_2_WT
AUROC
0.898121

## Sheet: RBM_pat_2_NA
AUROC
0.918874

## Sheet: RBM_pat_2_MUC16ID
AUROC
0.932203

## Sheet: RBM_pat_2_MUC16WT
AUROC
0.848054

## Sheet: RBM_pat_2_CR
AUROC
0.848176

[truncated: 59 more sheets: RBM_pat_3_NA, RBM_pat_3_CR, RBM_pat_4_WT, RBM_pat_4_NA, RBM_pat_4_CR, RBM_pat_5_NA, RBM_pat_5_CR, RBM_pat_6_NA1, RBM_pat_6_NA2, RBM_pat_6_CR1, RBM_pat_6_CR2, RBM_pat_7_NA, RBM_pat_7_CR, RBM_LR_pat_1_WT, RBM_LR_pat_1_NA, RBM_LR_pat_1_MUC16ID, RBM_LR_pat_1_MUC16WT, RBM_LR_pat_1_CR, RBM_LR_pat_2_WT, RBM_LR_pat_2_NA …]
