# Supplementary material for: Probing T-cell response by sequence-based probabilistic modeling
Source: PLoS Comput Biol. 2021 Sep 2;17(9):e1009297. doi: 10.1371/journal.pcbi.1009297 (PMC8476001; doi:10.1371/journal.pcbi.1009297)
Supplement: S3 Data — (XLSX) [file pcbi.1009297.s012.xlsx]

## Sheet: Balachandranetal2017
Samples	Sequence Dissimilarity Index	Size samples
Pat_1_WT	7.25491	316
Pat_1_NA	7.60859	291
Pat_1_MUC16ID	7.81005	283
Pat_1_MUC16WT	7.30128	312
Pat_1_CR	7.82266	307
Pat_2_WT	7.2796	118
Pat_2_NA	6.70906	142
Pat_2_MUC16ID	7.2561	151
Pat_2_MUC16WT	7.17561	152
Pat_2_CR	7.03186	144
Pat_3_NA	8.07863	331
Pat_3_CR	8.32534	262
Pat_4_WT	6.10317	136
Pat_4_NA	6.72149	112
Pat_4_CR	7.11429	125
Pat_5_NA	7.09618	140
Pat_5_CR	7.40143	128
Pat_6_NA1	8.91416	92
Pat_6_NA2	8.75725	114
Pat_6_CR1	8.91081	102
Pat_6_CR2	8.92276	103
Pat_7_NA	8.01778	193
Pat_7_CR	7.45587	211

## Sheet: Dashetal2017
Samples	Sequence Dissimilarity Index	Size samples
pp65$_{495}$	8.65266	61
BLMF1$_{280}$	5.36163	76
M1$_{58}$	2.34651	275

## Sheet: Glanvilleetal2017
Samples	Sequence Dissimilarity Index	Size samples
NP$_{44}$	7.55783	25
M1$_{58}$	5.98992	587
BLMF1$_{280}$	7.08277	739
NP$_{177}$	6.41388	214
pp65$_{495}$	8.17929	166
pp65$_{417}$	5.88804	65
pp50$_{245}$	6.09162	271

## Sheet: AUC_Balachandranetal2017
Samples	AUROC
Pat_1_WT	0.537322
Pat_1_NA	0.560118
Pat_1_MUC16ID	0.512236
Pat_1_MUC16WT	0.534369
Pat_1_CR	0.519996
Pat_2_WT	0.569042
Pat_2_NA	0.578693
Pat_2_MUC16ID	0.556686
Pat_2_MUC16WT	0.536155
Pat_2_CR	0.57974
Pat_3_NA	0.533939
Pat_3_CR	0.527299
Pat_4_WT	0.618315
Pat_4_NA	0.602266
Pat_4_CR	0.581233
Pat_5_NA	0.613346
Pat_5_CR	0.534642
Pat_6_NA1	0.487286
Pat_6_NA2	0.486451
Pat_6_CR1	0.51246
Pat_6_CR2	0.45453
Pat_7_NA	0.538508
Pat_7_CR	0.555361

## Sheet: AUC_Dashetal2017
Samples	AUROC
M1$_{58}$	0.864755

## Sheet: RBM_likelihood_Dashetal2017
Lik. M1	Lik. control
-0.719459	-9.93885
-16.3912	-9.0879
-0.719459	-8.97778
-2.7959	-8.56019
-0.719459	-7.35751
-11.1351	-9.70212
-0.719459	-10.5809
-7.4494	-13.8007
-11.3461	-19.5739
-3.39766	-15.0141
-2.01332	-5.47362
-0.719459	-11.8364
-10.2976	-14.3429
-1.7192	-5.53812
-5.90545	-14.4878
-4.13697	-17.8722
-3.165	-6.76838
-0.719459	-10.4763
-1.7192	-8.25362
-1.7192	-13.9839
-9.44061	-9.69849
-0.719459	-16.3405
-5.66997	-7.44121
-2.12554	-14.7527
-4.0588	-7.14405
-1.7192	-8.5677
-2.20771	-13.3483
-0.719459	-13.9821
-20.7782	-11.6547
-0.719459	-14.4726
-1.86105	-12.792
-9.40465	-11.8814
-0.719459	-7.62772
-7.6954	-5.82648
-8.70925	-7.49576
-0.719459	-15.4306
-1.86105	-9.71548
-3.0641	-15.2965
-8.28198	-10.9924
-4.17375	-15.0574
-7.5712	-18.8031
-12.2105	-9.72831
-2.62678	-10.2985
-0.719459	-15.908
-2.96658	-9.38369
-13.1569	-11.4529
-4.86323	-11.7032
-2.7959	-12.1368
-5.38706	-8.07834
-2.26054	-13.0135
-3.57843	-17.9325
-4.90223	-18.3908
-10.675	-11.7459
-7.58118	-11.7392
-0.719459	-12.7453
	-12.4005
	-13.0236
	-12.9849
	-17.7827
	-8.84935
	-11.5448
	-11.3322
	-10.8681
	-20.7833
	-9.14249
	-12.4892
	-12.9352
	-11.1772
	-9.51366
	-15.8361
	-7.43631
	-7.9979
	-13.5871
	-14.7242
	-11.6475
	-13.0257
	-10.5598
	-11.8828
	-11.5511
	-11.0168
	-9.36642
	-9.99309
	-9.59774
	-15.714
	-21.258
	-11.5167
	-10.0647
	-17.5843
	-14.5096
	-8.51855
	-12.4812
	-15.1587
	-12.1685
	-9.8089
	-10.3067
	-8.85623
	-7.2298
	-13.2957
	-15.7708
	-8.42275
	-14.546
	-10.5409
	-12.0496
	-10.3777
	-13.7294
	-10.2191
	-17.1964
	-8.07375
	-24.7636
	-18.8981
	-8.58459
	-8.4358
	-7.73603
	-10.3264
	-11.8138
	-8.11484
	-13.8066
	-14.1017
	-25.3143
	-10.4005
	-8.99467
	-10.9624
	-9.44925
	-14.4498
	-9.82964
	-11.3214
	-12.161
	-12.2277
	-7.38491
	-15.217
	-11.108
	-15.424
	-12.7677
	-9.0939
	-9.9159
	-11.4969
	-17.8006
	-13.2351
	-15.58
	-9.68888
	-8.61405
	-9.92632
	-14.5513
	-10.3182
	-13.0093
	-9.00109
	-9.0902
	-9.08642
	-14.3684
	-6.42289
	-8.96463
	-16.1248
	-14.0216
	-12.3035
	-9.75521
	-8.17867
	-8.73146
	-14.4797
	-12.139
	-11.3318
	-13.3378
	-7.63486
	-13.161
	-8.52084
	-10.9946
	-10.4526
	-14.4955
	-9.50911
	-10.9845
	-9.9594
	-9.74669
	-8.56182
	-10.9844
	-11.3465
	-15.3071
	-14.8244
	-10.3658
	-7.22227
	-21.2751
	-8.20277
	-11.4584
	-14.0145
	-14.12
	-10.9778
	-12.3906
	-8.14954
	-11.5805
	-12.7864
	-8.38095
	-7.61179
	-11.5607
	-11.3462
	-8.70469
	-17.2494
	-11.3721
	-14.1621
	-14.4402
	-12.3038
	-15.8138
	-13.7273
	-10.517
	-15.6357
	-12.7408
	-12.9602
	-8.20508
	-13.2502
	-9.5246
	-8.95249
	-12.4418
	-7.33443
	-8.71965
	-18.2076
	-13.8247
	-10.8251
	-15.1106
	-10.3099
	-8.46067
	-18.6241
	-13.3154
	-9.49747
	-10.3877
	-10.4398
	-14.3346
	-9.16004
	-11.875
	-21.0706
	-11.2707
	-18.7681
	-16.0294
	-11.1361
	-11.5019
	-15.7373
	-22.637
	-13.3223
	-15.9475
	-8.30056
	-15.8513
	-9.39007
	-12.337
	-12.5324
	-12.0227
	-20.9562
	-7.53169
	-18.6764
	-14.0416
	-14.5508
	-11.7482
	-10.9131
	-7.14073
	-10.6456
	-11.9409
	-15.5344
	-12.2036
	-11.8685
	-10.4585
	-11.4955
	-12.3693
	-9.4323
	-11.664
	-12.128
	-10.3255
	-10.7562
	-14.4395
	-16.2985
	-12.7676
	-12.9708
	-10.1546
	-10.5762
	-11.4112
	-11.6123
	-9.14907
	-12.256
	-25.0091
	-11.091
	-15.3605
	-9.96766
	-9.28981
	-9.71108
	-9.18591
	-14.2282
	-11.3281
	-8.95048
	-8.97802
	-9.14087
	-16.9565
	-7.19768
	-12.7544
	-8.45489
	-12.2692
	-12.036
	-16.3304
	-7.47499
	-11.3396
	-19.3713
	-21.4343
	-6.98145
	-13.0403
	-15.4936
	-10.0296
	-12.6958
	-14.5512
	-10.7838
	-20.8069
	-10.5261
	-10.0711
	-9.66597
	-8.66477
	-11.3907
	-16.2234
	-10.0661
	-7.57046
	-9.03697
	-14.2792
	-8.43641
	-12.2007
	-12.9839
	-15.0751
	-8.02371
	-17.2456
	-16.2308
	-6.56744
	-12.2163
	-10.5921
	-14.9129
	-8.10798
	-14.8886
	-12.496
	-8.02373
	-12.6005
	-7.97718
	-9.07638
	-8.56484
	-8.72765
	-20.9194
	-6.6541
	-8.19218
	-10.1476
	-15.4145
	-9.58182
	-14.8554
	-10.1428
	-14.1596
	-12.3381
	-10.4061
	-11.8414
	-9.56174
	-11.1224
	-10.9702
	-20.3628
	-12.4548
	-18.1625
	-13.0796
	-7.72075
	-23.957
	-12.4045
	-15.3252
	-9.20768
	-11.44
	-8.78923
	-8.19278
	-10.4267
	-25.3552
	-10.116
	-15.6029
	-9.03156
	-15.3707
	-7.67128
	-7.78702
	-6.80974
	-7.80655
	-12.9753
	-12.1799
	-9.3734
	-12.973
	-9.73983
	-10.8956
	-10.0539
	-15.491
	-7.96433
	-10.0324
	-11.4824
	-10.8003
	-12.6796
	-10.3621
	-12.4014
	-7.72474
	-15.2127
	-11.8585
	-13.2687
	-20.9084
	-11.6763
	-15.6395
	-14.3188
	-7.46585
	-13.5508
	-9.31763
	-13.4964
	-9.63551
	-10.0343
	-12.409
	-20.6016
	-8.15916
	-10.7436
	-15.4353
	-9.79069
	-15.0781
	-8.2758
	-16.4275
	-20.409
	-17.1866
	-9.25531
	-6.49965
	-19.8628
	-16.8245
	-8.3697
	-10.0262
	-15.4425
	-12.6441
	-10.8329
	-10.6138
	-9.9776
	-10.337
	-6.94052
	-12.0693
	-12.1501
	-10.6675
	-16.3284
	-18.7914
	-11.568
	-12.6307
	-11.8045
	-11.0055
	-8.49349
	-14.9366
	-17.0706
	-8.81016
	-14.8333
	-7.32486
	-19.1125
	-5.87761
	-10.9657
	-19.0327
	-8.31422
	-9.58702
	-18.2408
	-8.30252
	-12.8928
	-16.6519
	-19.0748
	-15.7587
	-8.58756
	-9.56546
	-10.7971
	-11.7406
	-14.3916
	-13.2578
	-10.981
	-11.2929
	-13.0091
	-11.7265
	-22.2593
	-8.85812
	-8.57413
	-15.7115
	-7.98012
	-12.7354
	-24.2983
	-20.672
	-7.0169
	-7.85849
	-9.15556
	-13.9673
	-8.93206
	-23.667
	-13.9231
	-9.07782
	-9.95325
	-13.4001
	-6.51068
	-10.5189
	-20.763
	-11.1649
	-9.13028
	-11.9034
	-13.4182
	-13.7183
	-14.6799
	-14.3727
	-14.57
	-10.7788
	-10.9509
	-15.0839
	-8.53621
	-10.6807
	-13.2517
	-15.3535
	-15.6682
	-10.2687
	-14.5171
	-9.83871
	-12.5997
	-10.881
	-10.8066
	-16.7856
	-11.9119
	-8.36415
	-9.49463
	-8.9037
	-21.2316
	-18.0059
	-8.42529
	-11.4328
	-12.3496
	-21.932
	-11.2179
	-18.429
	-13.9997
	-8.35299
	-18.4651
	-13.6092
	-16.1809
	-6.3954
	-9.64522
	-11.0934
	-15.7136
	-9.57439
	-7.72438
	-11.0226
	-12.2322
	-13.9567
	-7.74909
	-14.7221
	-11.4187
	-18.1401
	-15.5118
	-11.4027
	-8.14978
	-8.94476
	-27.3962
	-10.2495
	-10.4965
	-17.7934
	-11.8404
	-10.8689
	-10.9266
	-8.02184
	-13.5426
	-12.8758
	-19.6073
	-15.1374
	-20.3007
	-12.4074
	-13.8467
	-13.285
	-9.79421
	-15.1025
	-13.1769
	-15.2031
	-10.5221
	-16.7175
	-18.9277
	-8.18385
	-11.4027
	-8.6486
	-12.1551
	-15.1777
	-13.8323
	-14.9175
	-8.83292
	-12.3098
	-14.537
	-11.3239
	-9.31323
	-11.9423
	-14.2274
	-14.5509
	-10.0626
	-11.186
	-18.0095
	-15.6789
	-17.7607
	-15.8755
	-17.9026
	-10.5338
	-13.4316
	-12.7148
	-15.5011
	-13.2984
	-7.87258
	-10.6613
	-7.37414
	-15.3326
	-11.3325
	-11.3854
	-12.6961
	-9.33955
	-15.4761
	-7.75835
	-10.9698
	-9.07682
	-11.769
	-13.7928
	-11.3175
	-21.9391
	-12.2935
	-20.4596
	-14.2425
	-8.47431
	-10.8276
	-11.9458
	-11.5903
	-12.8847
	-14.3457
	-11.172
	-10.4401
	-7.78287
	-9.93882
	-21.1464
	-5.21001
	-14.4783
	-16.0522
	-15.9849
	-13.8162
	-15.0388
	-11.7943
	-7.79966
	-15.4033
	-16.7414
	-8.00196
	-8.29069
	-16.6181
	-11.6677
	-19.6525
	-7.64106
	-11.2289
	-10.6588
	-10.955
	-14.3408
	-13.6107
	-16.1552
	-10.3794
	-10.9581
	-14.0551
	-15.6268
	-15.9031
	-7.39771
	-18.1605
	-7.5149
	-9.0754
	-18.8868
	-10.7778
	-12.7679
	-9.7134
	-19.7791
	-13.0095
	-12.3591
	-19.0536
	-7.52781
	-11.5943
	-23.927
	-20.1185
	-13.7075
	-18.2938
	-11.6457
	-9.93207
	-17.1215
	-16.3
	-9.0528
	-11.1599
	-16.4562
	-19.3816
	-9.95482
	-13.0996
	-13.4637
	-13.84
	-11.8071
	-8.52427
	-11.3157
	-8.96268
	-13.2372
	-19.7603
	-16.6286
	-14.5375
	-11.5039
	-21.9899
	-18.3316
	-9.57316
	-7.77337
	-22.732
	-13.6466
	-14.9221
	-11.3799
	-15.8518
	-11.969
	-8.65753
	-14.0307
	-10.4405
	-12.1266
	-13.4396
	-20.7739
	-11.4817
	-7.42817
	-20.3063
	-12.5802
	-8.86029
	-10.141
	-7.68598
	-15.6174
	-9.77381
	-12.0384
	-7.70938
	-12.3807
	-11.2112
	-9.91341
	-10.8434
	-14.7641
	-12.5541
	-14.2301
	-5.5799
	-8.02263
	-10.4592
	-13.3136
	-20.4348
	-11.1325
	-12.6967
	-8.95605
	-12.2986
	-11.6266
	-15.2306
	-14.7437
	-9.60811
	-6.9694
	-16.9666
	-11.7118
	-10.3915
	-11.8091
	-16.9851
	-23.615
	-9.74859
	-13.0468
	-10.4702
	-18.3933
	-9.76406
	-21.134
	-11.6963
	-15.0279
	-13.4523
	-17.199
	-8.34316
	-13.8144
	-9.06279
	-9.13038
	-19.4546
	-18.646
	-10.9568
	-12.757
	-10.7272
	-28.1023
	-13.8112
	-14.4177
	-16.9676
	-10.5663
	-10.9356
	-8.20715
	-8.06591
	-6.27722
	-24.2755
	-8.07426
	-10.5901
	-14.4527
	-14.718
	-6.62932
	-11.1451
	-7.23789
	-14.4211
	-11.4583
	-12.5749
	-10.3868
	-13.1395
	-18.7822
	-13.628
	-13.4777
	-18.7426
	-9.61631
	-9.83635
	-13.9429
	-26.6883
	-13.4589
	-9.19743
	-13.7815
	-17.9376
	-11.6004
	-16.6211
	-8.41641
	-9.19312
	-14.6374
	-10.1819
	-8.88802
	-15.7549
	-8.9119
	-9.82406
	-11.0644
	-9.42651
	-14.4365
	-13.6192
	-12.3995
	-20.8631
	-10.5174
	-9.02035
	-8.39329
	-26.2619
	-6.76197
	-16.6248
	-11.7613
	-17.3966
	-12.6533
	-10.7694
	-9.55909
	-10.155
	-10.6227
	-7.16577
	-22.1185
	-11.4978
	-14.6475
	-16.5995
	-12.9807
	-9.21559
	-7.71606
	-7.32312
	-12.5684
	-12.9076
	-11.0136
	-10.6956
	-13.7623
	-8.73115
	-12.0722
	-8.79598
	-13.1098
	-18.412
	-14.7943
	-9.62508
	-8.53556
	-7.4988
	-15.0851
	-18.5678
	-8.54892
	-14.1796
	-11.662
	-13.8272
	-9.03973
	-9.67957
	-11.7834
	-10.007
	-21.8144
	-7.28002
	-9.55686
	-14.0095
	-16.3227
	-16.2495
	-8.96134
	-10.4549
	-13.2808
	-13.7812
	-11.1683
	-13.4018
	-10.2111
	-8.95105
	-18.6211
	-10.113
	-8.73465
	-10.6722
	-17.0159
	-9.7593
	-14.8093
	-9.94453
	-10.9278
	-16.7128
	-13.163
	-13.9945
	-14.124
	-12.3478
	-10.3833
	-11.0349
	-16.5818
	-12.9571
	-9.62193
	-16.3969
	-10.6353
	-15.8025
	-10.0934
	-11.3152
	-23.6433
	-12.7318
	-7.98889
	-8.24928
	-12.1142
	-8.30973
	-21.8767
	-17.7163
	-7.76537
	-14.1923
	-16.7918
	-8.58203
	-10.9465
	-7.91881
	-23.1459
	-13.9299
	-9.65501
	-11.4018
	-13.6871
	-12.3097
	-8.0483
	-17.7335
	-10.059
	-10.5695
	-10.1186
	-17.4156
	-15.6804
	-8.24069
	-7.33683
	-17.2125
	-11.5092
	-11.873
	-15.0382
	-9.75788
	-19.7116
	-7.90371
	-7.78131
	-7.00392
	-18.6507
	-17.7024
	-14.5962
	-9.04094
	-11.6726
	-8.62265
	-14.5969
	-13.685
	-14.5854
	-12.0797
	-9.52205
	-14.9554
	-11.8398
	-14.2918
	-9.37462
	-12.2522
	-11.1066
	-15.7818
	-12.0737
	-10.6106
	-16.5946
	-11.0615
	-12.6599
	-9.82505
	-8.85915
	-7.10224
	-11.937
	-14.2374
	-10.1954
	-18.2068
	-9.03475
	-15.7034
	-13.0604
	-21.4687
	-13.7672
	-16.367
	-12.0463
	-14.1567
	-10.6573
	-20.2992
	-13.5567
	-12.8081
	-15.3553
	-5.43489
	-14.337
	-8.24285
	-11.8378
	-9.64231
	-14.0629
	-11.9306
	-11.2901
	-16.2184
	-12.297
	-7.4686
	-8.53117
	-14.7045
	-11.2127
	-12.0907
	-13.5973
	-13.0434
	-10.2796
	-11.5734
	-28.1073
	-14.8968
	-11.3811
	-12.1522
	-11.4766
	-20.1527
	-14.7653
	-12.2188
	-16.8358
	-14.4047
	-13.9442
	-6.32954
	-13.5308
	-11.3088
	-11.6864
	-13.7405
	-15.6768
	-19.1294
	-9.12029
	-9.65492
	-23.815
	-7.02253
	-14.4678
	-7.00501
	-10.1858
	-13.5763
	-11.3699
	-7.72675
	-8.72523
	-8.74974
	-9.07695
	-11.7316
	-8.9377
	-9.91861
	-10.9156
	-16.266
	-16.1901
	-14.1158
	-7.67822
	-10.6914
	-16.0852
	-12.0752
	-9.67493
	-10.9478
	-14.6666
	-12.118
	-14.9383
	-19.813
	-11.7612
	-11.6417
	-7.28022
	-12.4038
	-8.40338
	-12.3785
	-10.2657
	-21.0567
	-8.4894
	-15.2187
	-6.70894
	-15.7281
	-10.465
	-6.92796
	-8.26305
	-10.3928
	-11.9732
	-10.0559
	-9.23098
	-10.6842
	-7.59244
	-14.5287
	-12.5801
	-12.9164
	-11.4781
	-8.52219
	-5.93297
	-12.1123
	-16.5561
	-13.5729
	-5.28807
	-11.2344
	-11.2282
	-13.6036
	-7.49914
	-9.24309
	-12.2657
	-7.67304
	-8.23399
	-20.1347
	-11.3714
	-20.2885
	-8.11021
	-9.75211
	-9.53338
	-7.9777
	-4.87138
	-13.7045
	-11.7128
	-7.65018
	-6.58642
	-16.8333
	-18.2628
	-13.868
	-9.66506
	-14.7615
	-14.1781
	-7.417
	-11.3167
	-8.42462
	-14.0543
	-7.75129
	-10.4704
	-16.1152
	-11.2262
	-15.2659
	-11.3821
	-14.389
	-13.8609
	-13.2014
	-10.9913
	-18.0772
	-9.38884
	-11.2321
	-9.50376
	-10.1518
	-14.5692
	-12.6469
	-13.0087
	-18.706
	-9.99056
	-8.66716
	-12.1967
	-11.6287
	-19.6391
	-8.63501
	-11.5525
	-12.9562
	-17.0221
	-7.53197
	-14.7098
	-14.602
	-15.9086
	-8.56413
	-14.5186
	-11.1458
	-12.8798
	-6.72104
	-9.00931
	-11.0522
	-21.0779
	-7.92705
	-10.1422
	-12.2958
	-10.6295
	-8.29922
	-12.3235
	-21.3188
	-24.1609
	-8.79439
	-11.8636
	-12.3218
	-8.88747
	-17.5896
	-12.0895
	-25.028
	-21.4698
	-14.683
	-14.8624
	-12.1531
	-21.7729
	-12.8142
	-19.4754
	-16.4443
	-13.9412
	-9.94942
	-13.5792
	-12.4906
	-11.4425
	-12.2282
	-8.36082
	-10.3962
	-20.3024
	-7.75624
	-20.5783
	-11.3871
	-6.62667
	-10.9005
	-11.0427
	-20.4623
	-8.92384
	-8.93944
	-15.3301
	-15.1568
	-6.4721
	-13.9153
	-6.48446
	-13.9914
	-7.32098
	-16.0521
	-15.1867
	-13.3534
	-11.9508
	-21.2841
	-11.7871
	-10.5541
	-10.1279
	-12.358
	-15.8325
	-9.58325
	-11.8043
	-13.7884
	-6.05599
	-23.217
	-12.8374
	-12.9304
	-12.87
	-10.0927
	-10.3783
	-12.3539
	-14.9126
	-16.4017
	-12.8427
	-8.0673
	-11.0663
	-12.1773
	-9.50319
	-12.726
	-8.33515
	-9.13964
	-10.8443
	-10.3676
	-11.4095
	-9.87738
	-9.13724
	-11.205
	-11.1242
	-18.3453
	-7.30591
	-9.29619
	-11.1896
	-6.77585
	-7.7328
	-11.6573
	-13.1396
	-9.93859
	-10.1903
	-16.0081
	-8.43215
	-7.60078
	-11.4386
	-12.7303
	-11.6228
	-7.34627
	-9.14623
	-16.8927
	-14.0811
	-9.84383
	-9.56104
	-8.84012
	-9.08867
	-18.171
	-10.7124
	-9.81205
	-18.8813
	-19.1226
	-13.3411
	-11.309
	-14.5423
	-16.6996
	-6.76895
	-19.2268
	-9.34044
	-16.7249
	-11.7036
	-13.2335
	-13.0404
	-18.2707
	-12.9663
	-7.5999
	-12.6296
	-15.7934
	-13.4636
	-23.1937
	-8.26798
	-10.8212
	-13.6517
	-9.1427
	-11.5059
	-21.1961
	-9.37501
	-12.9198
	-16.5827
	-12.2817
	-20.281
	-13.743
	-13.5976
	-11.165
	-9.95657
	-13.412
	-12.7163
	-12.4442
	-21.5919
	-7.79482
	-11.7023
	-14.2634
	-10.2833
	-17.3221
	-11.8067
	-13.7856
	-9.85199
	-9.41672
	-12.86
	-13.9831
	-7.00879
	-11.097
	-10.4592
	-6.81843
	-16.355
	-12.4891
	-6.84951
	-15.6698
	-11.8725
	-17.5943
	-8.92699
	-9.31859
	-13.5521
	-7.09964
	-5.02421
	-10.6844
	-20.752
	-14.363
	-10.0593
	-13.6538
	-10.3936
	-14.1184
	-13.7247
	-10.1333
	-10.323
	-8.35419
	-17.3296
	-13.6455
	-11.2875
	-13.1766
	-12.3718
	-11.345
	-9.92431
	-10.3862
	-16.0735
	-9.61691
	-18.6917
	-10.6945
	-10.8193
	-10.4757
	-20.8079
	-8.66353
	-12.6071
	-10.3898
	-11.1647
	-6.21395
	-13.23
	-10.4142
	-12.9715
	-9.15996
	-8.29663
	-9.02456
	-15.0083
	-9.49396
	-12.7527
	-20.9808
	-14.8136
	-12.4967
	-8.45249
	-12.0315
	-9.57604
	-10.2027
	-13.4344
	-13.4462
	-13.5242
	-11.2349
	-9.3167
	-11.1973
	-10.2184
	-11.5729
	-11.1821
	-9.07961
	-13.3893
	-12.1536
	-9.61759
	-15.673
	-12.6233
	-15.6652
	-16.4426
	-10.4773
	-13.872
	-14.7893
	-13.1337
	-9.9299
	-18.6375
	-8.35127
	-9.41668
	-10.5642
	-11.2855
	-11.1251
	-9.59873
	-19.1562
	-13.591
	-7.4856
	-11.7927
	-8.9168
	-16.5709
	-11.3713
	-13.9021
	-10.7753
	-10.8269
	-20.2701
	-11.7834
	-13.1245
	-17.4629
	-11.875
	-10.152
	-10.3211
	-10.5398
	-10.533
	-9.48736
	-9.28029
	-6.49565
	-7.25121
	-7.78642
	-8.47537
	-15.2602
	-15.7449
	-10.227
	-15.1108
	-7.60399
	-9.07116
	-12.9751
	-18.0112
	-9.36667
	-12.4781
	-14.4629
	-15.337
	-21.5606
	-11.1131
	-12.604
	-13.8105
	-10.3675
	-14.4978
	-8.98648
	-12.124
	-11.5351
	-14.2688
	-9.93387
	-12.3609
	-12.3496
	-21.1508
	-14.0245
	-11.4657
	-14.4076
	-16.088
	-14.8195
	-6.2324
	-12.2024
	-18.8501
	-9.50264
	-12.8629
	-20.6148
	-12.7623
	-14.0093
	-15.2629
	-13.0364
	-13.0589
	-10.0117
	-15.017
	-11.2655
	-9.97698
	-10.3949
	-11.6225
	-11.1537
	-10.803
	-13.5923
	-9.5782
	-11.4552
	-16.7636
	-12.0214
	-13.4814
	-14.6227
	-9.5851
	-12.5743
	-6.11165
	-14.1146
	-7.91422
	-19.5835
	-7.65468
	-26.2801
	-23.8689
	-22.2534
	-7.74421
	-18.5458
	-15.5925
	-11.1798
	-9.27791
	-7.74317
	-9.98696
	-19.7085
	-12.7958
	-12.2037
	-15.1809
	-13.7895
	-13.372
	-20.6373
	-11.4044
	-22.8111
	-5.49614
	-17.0412
	-21.9042
	-11.3689
	-11.822
	-12.0709
	-8.05688
	-11.7099
	-7.93783
	-12.1788
	-12.2872
	-12.466
	-20.0742
	-14.1307
	-17.2085
	-7.604
	-18.6973
	-12.7902
	-19.1059
	-11.999
	-16.2677
	-15.9315
	-21.258
	-10.1067
	-11.637
	-19.1286
	-11.0843
	-21.162
	-19.3236
	-11.1832
	-9.72415
	-7.53048
	-8.87119
	-12.1367
	-10.6313
	-21.7962
	-14.626
	-23.3165
	-17.5987
	-13.9517
	-17.5699
	-8.92731
	-19.1266
	-13.4587
	-15.1649
	-12.5581
	-15.0355
	-5.65729
	-13.6441
	-7.63347
	-8.37958
	-9.8505
	-9.84871
	-9.89485
	-17.7388
	-15.9411
	-8.34262
	-9.16379
	-12.8241
	-16.8748
	-7.44236
	-12.0174
	-8.85434
	-11.9315
	-10.6454
	-18.8585
	-8.40534
	-26.2868
	-13.4456
	-9.42487
	-9.2247
	-10.1828
	-11.0001
	-11.5392
	-6.86834
	-10.9158
	-20.2267
	-11.3822
	-11.9006
	-13.845
	-8.53065
	-12.2048
	-12.7776
	-11.3109
	-11.1217
	-10.8203
	-7.21519
	-10.5155
	-20.7702
	-12.0197
	-18.8681
	-14.7284
	-10.9728
	-13.3681
	-12.4412
	-9.70761
	-13.9351
	-14.011
	-19.4286
	-14.1176
	-8.35098
	-20.5407
	-12.6211
	-6.64274
	-8.24277
	-7.9689
	-17.4923
	-8.69194
	-9.46328
	-12.5336
	-12.6892
	-15.1088
	-14.1871
	-11.8953
	-13.0161
	-10.2657
	-13.6994
	-7.63486
	-15.4243
	-9.89382
	-7.2852
	-7.78391
	-14.1676
	-21.4643
	-13.953
	-9.85209
	-9.66349
	-11.8829
	-10.5187
	-13.0446
	-10.5245
	-12.6724
	-6.59901
	-9.04359
	-13.027
	-17.8175
	-8.15472
	-25.1612
	-11.9434
	-18.7472
	-12.3662
	-17.424
	-21.8054
	-7.72366
	-9.9583
	-11.8535
	-17.7534
	-10.861
	-11.3115
	-13.8188
	-18.6128
	-9.92999
	-14.3432
	-9.78685
	-10.7608
	-8.09601
	-15.2318
	-15.7283
	-12.5236
	-11.991
	-9.31912
	-13.2301
	-10.5402
	-9.91409
	-19.3955
	-10.5067
	-13.3777
	-11.0939
	-10.5801
	-17.1588
	-12.8411
	-19.3439
	-16.4068
	-16.404
	-19.7604
	-13.3694
	-11.5569
	-11.4955
	-10.8683
	-6.35445
	-10.7051
	-5.93635
	-11.3978
	-14.5175
	-11.2736
	-7.6786
	-10.7088
	-8.04486
	-9.77595
	-14.4321
	-13.1708
	-10.7916
	-13.4198
	-15.8668
	-10.3155
	-12.0237
	-13.4389
	-12.5536
	-10.0101
	-9.67649
	-10.1949
	-12.267
	-15.1876
	-13.0892
	-12.5112
	-18.3446
	-11.1244
	-19.3324
	-9.57311
	-9.85604
	-13.5054
	-19.9375
	-11.0868
	-19.7807
	-11.355
	-13.3794
	-8.6967
	-13.2546
	-14.6999
	-13.5579
	-6.92551
	-13.6131
	-12.2181
	-13.1516
	-13.3649
	-7.74163
	-17.9635
	-11.8044
	-11.4689
	-10.3734
	-16.2925
	-16.1015
	-10.638
	-8.90591
	-13.7856
	-16.4503
	-15.9899
	-18.9912
	-5.88609
	-10.4883
	-12.5677
	-9.31297
	-9.71967
	-11.8918
	-14.8181
	-8.24555
	-8.12875
	-8.22959
	-9.84989
	-10.965
	-15.4856
	-9.58543
	-9.31071
	-10.6004
	-13.9809
	-14.5165
	-13.7274
	-11.9481
	-9.18399
	-22.567
	-15.326
	-15.9554
	-15.1759
	-14.1124
	-15.6746
	-9.9221
	-12.5022
	-11.564
	-12.8242
	-10.1904
	-10.5968
	-12.9249
	-15.4445
	-8.03251
	-12.1865
	-14.6993
	-12.271
	-6.55385
	-11.2115
	-12.6633
	-7.6032
	-13.6464
	-19.2036
	-17.1521
	-12.0496
	-19.1058
	-9.372
	-10.774
	-13.7793
	-9.14569
	-11.7565
	-9.11282
	-13.1235
	-12.5257
	-12.9378
	-6.43552
	-18.1345
	-10.996
	-16.1151
	-12.3787
	-10.8557
	-19.8656
	-15.492
	-9.22334
	-13.1187
	-15.7183
	-12.5418
	-7.94053
	-11.3902
	-9.8782
	-8.13885
	-8.59459
	-10.5614
	-13.8396
	-12.3698
	-10.307
	-20.4724
	-12.35
	-13.2387
	-18.641
	-7.72755
	-9.66023
	-9.92875
	-15.3303
	-18.597
	-18.6757
	-10.2878
	-11.9122
	-10.2348
	-16.706
	-10.3231
	-10.2044
	-9.6171
	-17.796
	-6.1887
	-7.01491
	-12.187
	-12.2079
	-21.9551
	-9.37708
	-18.2892
	-10.5751
	-7.90407
	-4.47235
	-10.8979
	-9.54745
	-9.31013
	-8.53203
	-8.89617
	-8.07217
	-15.884
	-9.75941
	-16.9817
	-12.9775
	-16.717
	-13.3381
	-11.4089
	-14.3827
	-14.4022
	-16.271
	-13.2474
	-18.7838
	-19.3362
	-14.5835
	-10.9587
	-9.10435
	-14.5367
	-10.9712
	-11.0005
	-7.95852
	-11.1991
	-14.5787
	-9.44922
	-20.2167
	-12.0441
	-11.7212
	-7.86284
	-17.411
	-10.8686
	-7.30667
	-7.56006
	-15.3657
	-8.98842
	-18.6646
	-15.6289
	-18.9169
	-15.2845
	-11.2562
	-15.0613
	-8.617
	-11.0572
	-13.1917
	-11.0276
	-21.6456
	-10.2904
	-17.7915
	-10.6804
	-8.31401
	-8.28893
	-11.7664
	-11.2802
	-10.6273
	-10.3362
	-11.1874
	-12.446
	-17.208
	-9.89583
	-7.31301
	-9.85185
	-10.0126
	-13.7949
	-9.6445
	-7.66583
	-10.1312
	-18.0948
	-14.2598
	-10.5699
	-9.39771
	-25.7959
	-8.64825
	-16.6857
	-7.62738
	-17.0095
	-9.13773
	-11.6855
	-8.63222
	-12.0308
	-10.511
	-10.6256
	-6.82276
	-12.0455
	-10.4675
	-16.8076
	-14.9593
	-8.00143
	-14.4612
	-13.955
	-14.366
	-10.6899
	-10.9304
	-18.8779
	-9.61098
	-9.76277
	-5.84367
	-14.624
	-16.8428
	-17.808
	-9.88081
	-17.8587
	-6.96723
	-14.1076
	-16.6373
	-9.29741
	-11.2286
	-11.8862
	-16.7924
	-8.96356
	-10.2095
	-14.268
	-9.13034
	-13.9276
	-8.53492
	-10.8813
	-9.93107
	-17.7396
	-10.5204
	-13.1525
	-10.8759
	-8.50915
	-23.6761
	-11.3859
	-6.8969
	-9.34327
	-15.4917
	-18.6523
	-13.0873
	-12.0391
	-14.0709
	-7.18178
	-7.78942
	-11.3199
	-9.08695
	-8.02622
	-15.3032
	-8.5619
	-16.7638
	-14.149
	-10.5593
	-7.01973
	-8.80567
	-11.3474
	-11.2944
	-9.0718
	-12.1354
	-11.8323
	-16.7256
	-9.2647
[truncated: 3,446 more rows]

## Sheet: AUC_Glanvilleetal2017
Samples	AUROC
M1$_{58}$	0.606828
BLMF1$_{280}$	0.523668
NP$_{177}$	0.599868
pp65$_{495}$	0.540203
pp50$_{245}$	0.667902
